# Supplementary material for: Transformable H-bonds and conformation in compressed glucose
Source: Chem Sci. 2014 Dec 15;6(3):1991–5. doi: 10.1039/c4sc03588g (PMC5501096; doi:10.1039/c4sc03588g)
Supplement: Supplementary file 2 [file SC-006-C4SC03588G-s002.txt]

ESI- fingerplots
Pressure-induced changes of two-dimensional fingerprint plots presenting all short-range interactions of alpha-D-glucose Phases I and II. 

Legend:
Exact pressure values for each fingerprint plot have been included in the lower left corner of the plot.
Colour scale going from blue through green and yellow to red, marks the frequency of (di, de) pairs, where high frequency is marked in red, and low in blue.
Fingerprint plot for structure at 0.1 MPa was created by using reference neutron-determined structure [G. M. Brown and H. A. Levy, Acta Crystallogr., Sect. B: Struct. Sci., 1979, 35, 656]
Keywords:
short-range interactions, fingerprint,  alpha-D-glucose, pressure-induced changes,
